# Supplementary material for: In Situ Synthesis of a Tumor-Microenvironment-Responsive Chemotherapy Drug
Source: Pharmaceutics. 2023 Apr 21;15(4):1316. doi: 10.3390/pharmaceutics15041316 (PMC10141230; doi:10.3390/pharmaceutics15041316)
Supplement: Supplementary file 1 [file pharmaceutics-15-01316-s001.zip]

Archive with 1 entries (1 files):
- pharmaceutics-2316490-supplementary.pdf
